# Supplementary material for: The role of microRNAs in the pathogenesis of MMPi-induced skin fibrodysplasia
Source: BMC Genomics. 2013 May 20;14:338. doi: 10.1186/1471-2164-14-338 (PMC3668254; doi:10.1186/1471-2164-14-338)
Supplement: Additional file 1 — A comprehensive list of all miRNAs modulated in response to AZM551248 administration as determined by miRNA-seq. [file 1471-2164-14-338-S1.xlsx]

## Sheet: Significant Changes (FDR <0.05)
	Significant at Day 4							Significant at Day 8							Significant at Day 11							Significant at Day 14							Significant at Day 17
	Target	Vehicle Reads #	Day 4 Reads #	Fold Change	P Value	Padj		Target	Vehicle Reads #	Day 8 Reads #	Fold Change	P Value	Padj		Target	Vehicle Reads #	Day 11 Reads #	Fold Change	P Value	Padj		Target	Vehicle Reads #	Day 14 Reads #	Fold Change	P Value	Padj		Target	Vehicle Reads #	Day 17 Reads #	Fold Change	P Value	Padj
	cfa-miR-200c	682.784	26.034	-26.2266	1.28647e-09	5.94348e-07		cfa-mir-497*	151.807	2.10191	-72.2234	4.14377e-07	0.000188542		cfa-miR-1	10441.1	166653	15.9613	3.43507e-54	1.60074e-51		cfa-miR-21	15457.7	296858	19.2045	1.26102e-67	5.98985e-65		cfa-miR-21	15319.3	214908	14.0286	2.12065e-26	9.81859e-24
	cfa-miR-206	79.9155	831.135	10.4002	4.52469e-07	0.00010452		cfa-miR-210	201.855	13.6345	-14.8047	2.40109e-05	0.00546248		cfa-miR-21	16725.1	208911	12.4909	3.2241e-37	7.51215e-35		cfa-miR-205	103979	17039.8	-6.10216	4.07159e-07	9.67003e-05		cfa-miR-206	80.4645	1690.27	21.0064	2.78866e-20	6.45575e-18
	cfa-mir-200b*	493.18	48.7739	-20.6482	1.73783e-06	0.00020072		cfa-mir-200a*	5407.71	346.182	-15.621	0.000140503	0.0213097		cfa-miR-206	86.88	5297.11	60.9704	4.74386e-29	7.3688e-27		cfa-miR-885	76719.9	11599.9	-8.41635	2.18945e-06	0.000276813		cfa-miR-205	102861	9616.43	-10.6964	5.53264e-13	8.5387e-11
	cfa-mir-31*	60.1954	2.91528	-10.1115	1.38274e-06	0.00020072		cfa-miR-141	72.6436	2.30473	-31.5193	0.000198947	0.0226302		cfa-mir-133a*	287.589	2645.16	9.19771	7.74573e-07	9.02377e-05		cfa-miR-203	3673.22	436.438	-6.61382	2.33105e-06	0.000276813		cfa-miR-203	76237.1	6635.51	-11.4892	1.03659e-11	1.19985e-09
	cfa-miR-203	75776.6	15554	-4.87185	8.50056e-06	0.000785452		cfa-mir-34c*	ND	5.2219	5.2219	0.00035157	0.0319929		cfa-miR-133b	1016.06	5848.56	5.75613	3.03471e-05	0.00282835		cfa-miR-223	2234.84	13846.5	6.19573	2.63805e-05	0.00250615		cfa-miR-196a	306.844	15.4547	-19.8545	5.60452e-10	5.18979e-08
	cfa-miR-196a	306.603	33.8051	-9.06974	1.31503e-05	0.00101257		cfa-miR-31	3797.84	681.867	-5.56976	0.000494115	0.0374704		cfa-mir-200a*	7020.08	443.441	-15.8309	6.15312e-05	0.00477893		cfa-mir-31*	493.396	53.8487	-9.16263	7.27121e-05	0.00575638		cfa-miR-885	3651.72	254.854	-14.3287	1.00976e-08	7.79199e-07
	cfa-miR-205	103240	24772.8	-4.16749	2.54396e-05	0.00167901									cfa-miR-141	94.6122	5.51348	-17.1602	7.34816e-05	0.00489177		cfa-miR-141	86.6203	7.47539	-11.5874	0.000105032	0.00712714		cfa-miR-375	222.009	18.4453	-12.0361	2.03704e-07	1.34735e-05
	cfa-miR-141	84.2949	6.78183	-12.4295	3.5155e-05	0.0020302									cfa-miR-133a	36.4675	214.522	5.88256	0.000106913	0.0062277		cfa-miR-200b	71.1356	6.58847	-10.797	0.000129588	0.00769432		cfa-miR-211	1409.55	137.39	-10.2595	1.8766e-06	0.000108608
	cfa-miR-200a	8.5682	0.168301	-50.9101	0.000120532	0.0061873									cfa-miR-144	36.8394	239.69	6.50635	0.00012272	0.00635419		cfa-miR-144	33.656	227.477	6.75889	0.000168121	0.00887305		cfa-miR-493	1.62641	34.5153	21.2217	4.93139e-06	0.000253693
	cfa-miR-429	357.651	53.8859	-6.6372	0.000221017	0.010211									cfa-miR-205	112790	23860.6	-4.72702	0.000555944	0.025907		cfa-miR-31	4551.87	568.953	-8.00043	0.000197532	0.00938277		cfa-mir-200c*	70.9981	7.61862	-55.9352	1.13914e-05	0.000486337
	cfa-mir-200a*	6298.8	1006.28	-6.25952	0.000524599	0.0220331									cfa-miR-885	3928.89	734.188	-5.35135	0.000659358	0.0279328		cfa-miR-96	908.233	144.468	-6.28673	0.000266762	0.0115193		cfa-miR-200b	10.9259	0.195332	-9.31902	1.15544e-05	0.000486337
	cfa-miR-31	4476.75	962.017	-4.65351	0.000981993	0.0378067																cfa-miR-196a	309.441	30.699	-10.0798	0.000315462	0.012487		cfa-miR-183	843.194	103.787	-8.12428	1.27921e-05	0.000493563
	cfa-mir-542*	160.296	33.8307	-4.73817	0.00143451	0.0509802																cfa-mir-200a*	6449.71	1138.66	-5.6643	0.00049305	0.0180153		cfa-mir-200b*	61.3605	5.92385	-10.3582	1.49459e-05	0.000532303
																						cfa-mir-21*	232.075	1006.55	4.33717	0.000670879	0.022762		cfa-miR-1	9620.68	34682.1	3.60495	2.15215e-05	0.000664298
																													cfa-mir-31*	487.54	67.3063	-7.2436	2.10997e-05	0.000664298
																													cfa-mir-200a*	6433.17	769.868	-8.3562	2.99801e-05	0.000849057
																													cfa-miR-141	86.6395	9.4613	-9.15726	3.11749e-05	0.000849057
	Read # = Read abundance normalised using the method of Anders and Huber, 2010 for each comparison.																												cfa-miR-96	896.892	122.279	-7.33477	3.91566e-05	0.00100719
	Fold change = Signed Fold Change																												cfa-mir-183*	14.4952	0.98747	-14.6791	4.88358e-05	0.00119005
	P Value - Estimated by DESeq (Anders and Huber, 2010)																												cfa-miR-335	115.427	19.8912	-5.8029	7.62745e-05	0.00176575
	Padj - Adjusted P Value (Benjamini and Hochberg)																												cfa-miR-223	2196.84	10833.7	4.93149	0.000133537	0.00294417
																													cfa-miR-200c	696.756	92.7069	-7.51569	0.000159847	0.00336405
																													cfa-miR-135a-5p	113.642	21.9386	-5.18001	0.000205953	0.00414591
																													cfa-miR-134	13.317	76.6562	5.75628	0.000220763	0.00425889
																													cfa-miR-182	1896.35	337.512	-5.61863	0.000241828	0.00447866
																													cfa-miR-429	353.658	63.913	-5.53343	0.000259328	0.0045934
																													cfa-mir-205*	9.23144	0.467121	-19.7624	0.000267866	0.0045934
																													cfa-miR-199	17125.8	48172	2.81284	0.000380761	0.00629616
																													cfa-miR-181a	7039.77	1761.74	-3.99592	0.000429664	0.00663115
																													cfa-mir-96*	15.8023	1.72097	-9.1822	0.000428501	0.00663115
																													cfa-miR-370	22.6819	119.041	5.24829	0.000506804	0.00756936
																													cfa-mir-141*	29.5342	4.47022	-6.60688	0.000902192	0.0130536
																													cfa-miR-31	4548.56	1098.9	-4.1392	0.00110283	0.015473
																													cfa-miR-409	41.0441	182.551	4.44769	0.0013123	0.0178705
																													cfa-miR-329b	117.238	456.119	3.89053	0.00167719	0.0221868
																													cfa-mir-21*	228.631	782.768	3.42372	0.00199422	0.0256479
																													cfa-miR-146b	942.061	220.993	-4.26285	0.00222037	0.0277847
																													cfa-miR-758	1.4744	13.0164	8.82823	0.00243533	0.0296726
																													cfa-miR-144	123.412	426.009	4.05967	0.00306859	0.0360585
																													cfa-miR-380	33.8209	137.301	3.45193	0.00311521	0.0360585
																													cfa-mir-708*	45.9063	10.2212	0.222654	0.00344018	0.0388489
																													cfa-miR-382	55.2478	201.974	3.65578	0.00403566	0.0444883
